# Supplementary material for: Quality of dietary fat and risk of Alzheimer’s disease and dementia in adults aged ≥50 years: a systematic review
Source: Food Nutr Res. 2022 Jul 28;66:10.29219/fnr.v66.8629. doi: 10.29219/fnr.v66.8629 (PMC9338447; doi:10.29219/fnr.v66.8629)
Supplement: Quality of dietary fat and risk of Alzheimer’s disease and dementia in adults aged ≥50 years: a systematic review [file FNR-66-8629-s001.zip]

Archive with 3 entries (3 files):
- 8629-Supplementary Material-File-1.docx
- 8629-Supplementary Material-File-2.xlsx
- 8629-Supplementary Material-File-3.xlsx
