# Supplementary material for: Quality of dietary fat and risk of Alzheimer’s disease and dementia in adults aged ≥50 years: a systematic review
Source: Food Nutr Res. 2022 Jul 28;66:10.29219/fnr.v66.8629. doi: 10.29219/fnr.v66.8629 (PMC9338447; doi:10.29219/fnr.v66.8629)
Supplement: Quality of dietary fat and risk of Alzheimer’s disease and dementia in adults aged ≥50 years: a systematic review [file FNR-66-8629-s001.zip › 8629-Supplementary Material-File-2.xlsx]

## Sheet: Decisions
Author	Citation	Reason for exclusion
Assmann et al. 2018	J Nutr 2018;148:1938–1945.	Wrong outcome: Cognitive function, not specific dementia
Berendsen et al. 2017	Dement Geriatr Cogn Disord 2017;43:215–227	Wrong outcome: Cognitive function, not specific dementia. Wrong exposure: Healthy Diet Index, not fats per se
Beydoun et al. 2008	Publ Health Nutr 2008; 11:17–29	Wrong outcome: Cognitive decline, not specific dementia
Delrieu et al. 2019	Alzheimer’s & Dementia 2019; 15:1392-1401	Wrong exposure: DHA/EPA Supplement
Devore et al. 2009	Am J Clin Nutr 2009;90:170–6	Wrong exposure: Only looks at n-3 pufa in grams/day and fish. AR
Devore et al. 2009	Diabetes Care 32:635–640, 2009	Wrong outcome: Cognitive decline, not specific dementia
Eskelinen et al. 2008	Int J Geriatr Psychiatry 2008; 23: 741–747	Wrong outcome: Mild cognitive impairment, not clinical dementia
Geleijnse et al. 2012	Alzheimer’s & Dementia 2012; 8:278–287	Wrong exposure: n-3 supplements.
Jiang et al. 2020	Age and Ageing 2021;50: 1215–1221	Wrong outcome: Cognitive impairment, not specific dementia
Jiang et al. 2020	J Nutr 2020;150:901–909	Wrong outcome: Cognitive impairment, not specific dementia
Kalmijn et al 1997	Am J Epidemiol 1997;145:33-41	Wrong outcome: Cognitive impairment, not specific dementia
Kalmijn et al 1997	Ann Neurol 1997;42:776-782	Short follow up
Kesse-Guyot 2011	J Nutr Health Aging 2011; 15: 115-120	Wrong outcome: Cognitive function, not specific dementia
Larrieu et al 2004	J Nutr Health Aging 2004; 8: 150-154	Wrong exposure: Only looks at fish, not fatty acids
Lehtisalo et al 2016	J Nutr Health Aging 2016; 20: 146-154	Wrong outcome: Cognitive function, not specific dementia
Mazza et al 2018	J Transl Med 2018; 16:10	Wrong exposure: dietary pattern
Morris et al. 2003	Arch Neurol 2003; 60: 940-946	Wrong exposure: Only looks at n-3 pufa in grams/day and fish; short follow up
Morris et al. 2004	NEUROLOGY 2004;62:1573–1579	Wrong outcome: Cognitive decline, not specific dementia
Morris et al. 2005	Arch Neurol 2005; 62: 1849-1853	Wrong outcome: Cognitive decline, not specific dementia
Morris et al. 2006	Arch Neurol 2006; 63: 1085-1088	Wrong exposure: Only looks at n-3 pufa in grams/day and fish + Wrong outcome
Nooyens et al 2018	Eur J Nutr 2018 57:1667–1675	Wrong age, cognitive decline
Nozaki et al. 2021	J Alzheimer’s Disease 2021; 79:1091–1104	Wrong exposure: Only looks at pufa in grams/day and fish
Okereke et al. 2012	ANN NEUROL 2012; 72:124–134	Wrong outcome: Cognitive decline, not specific dementia
Psaltopoulou et al. 2008	Publ Health Nutr 2008; 11:1054-1062	Wrong outcome: Cognitive function, not specific dementia
Sala-Vila et al 2020	Am J Clin Nutr 2020; 111:590–600	Wrong exposure: Walnuts
Solfrizzi et al. 2006	Neurobiology Aging 2006; 27:1694–1704	Wrong outcome: Cognitive function, not specific dementia
Titova et al. 2013	AGE 2013 35:1495–1505	Wrong outcome: Cognitive function, not specific dementia
van de Rest et al. 2009	J Nutr. 139: 2329–2336, 2009	Wrong outcome: Cognitive function, not specific dementia
van Gelder et al. 2007	Am J Clin Nutr 2007; 85:1142–7	Wrong exposure: Only looks at n-3 pufa in grams/day and fish + Wrong outcome: cognitive decline, not dementia
Vercambre et al. 2009	Br J Nutr 2009; 102:419–427	Wrong outcome: Cognitive decline, not specific dementia
Vercambre et al. 2010	Eur J Clin Nutr 2010; 64: 1134–1140	Wrong outcome: Cognitive decline, not specific dementia
Zhang et al. 2021	BMC Med 2021; 19:92	Alzheimer mortality, no numbers
