# Supplementary material for: Quality of dietary fat and risk of Alzheimer’s disease and dementia in adults aged ≥50 years: a systematic review
Source: Food Nutr Res. 2022 Jul 28;66:10.29219/fnr.v66.8629. doi: 10.29219/fnr.v66.8629 (PMC9338447; doi:10.29219/fnr.v66.8629)
Supplement: Quality of dietary fat and risk of Alzheimer’s disease and dementia in adults aged ≥50 years: a systematic review [file FNR-66-8629-s001.zip › 8629-Supplementary Material-File-3.xlsx]

## Sheet: DE for SR no. 4
Study (Last name et al)	Year	Country	Study design	Source of study population	Inclusion Criteria	Exclusion Criteria	Recruitment Procedure	Number recruited	Number analyzed	Age at recruitment	Definition of relevant nutrient	Dietary assessment method	Dosage	Intervention/exposure	Outcome(s)	Assessment	Definition	Follow-up (years)	Confounders adjusted	Number of events	RR/HR/OR/IRR	Point estimate	Lower CI	Upper CI
Engelhart et al	2002	Netherlands	Pros. Cohort	General population	≥55 y, normal cognition, noninstitutionalized	Diagnosed dimentia, missing data on dietary intake assessed at baseline, subjects who had questionable cognitive status (CAMDEX score of <80)	Not provided	7983	5395 (3183 women; 2212 men)	Mean (SD): 67.7 (7.8) years	Saturated fat, trans fat, cholesterol, MUFA, PUFA, n-6 PUFA, and n-3 PUFA	Semi-quantative FFQ	Mean: 81 g of fat/day (Energy adjusted intake g/day: Total fat: 80.7 (SD 13.5), Saturated fat: 34.4 (SD 7.2), Trans fat: 2.7 (SD 1.0), Cholesterol: 0.23 (SD 0.062), MUFA: 24.3 (SD 5.4), PUFA: 17.4 (SD 6.7), N-6 PUFA: 16.0 (SD 6.6), N-3 PUFA: 1.3 (SD 0.60))	Intake of total, saturated, trans fat, and cholesterol and low intake of MUFA, PUFA, n-6 PUFA and n-3 PUFA	Incident dementia (Alzheimer's disease (AD), Vascular dementia and Other types of dementia)	Subjects were screened for dementia in a three-step procedure that was similar at baseline and follow-up examinations. Participants were cognitively screened with the Mini-Mental State Examination and the Geriatric Mental State schedule, organic level. Subjects with a Mini-Mental State Examination score below 26 or a Geriatric Mental State score above 0 underwent further neuropsychological testin…	Dementia diagnoses were based on the criteria of the Diagnostic and Statistical Manual of Mental Disorders, 3rd rev. ed., diagnoses of AD on the criteria of the National Institute of Neurological and Communication Disorders and Stroke (NINDCS)/Alzheimer’s Disease and Related Disorders Association, and diagnoses of vascular dementia on the criteria of the NINDCS/Association Internationale pour la …	Mean 6.0 years (SD 1.3 years)	Age, sex, education, and intake of vitamin E. (From the paper: “When additional adjustments were made for lifestyle-associated factors (i.e., smoking habits, intake of alcohol, fruit and vegetables, use of dietary supplements, and body mass index), the results were very similar both for dementia and for AD.” Data on that was not to be found.	Dementia: 197 (AD: 146 (74.1%), Vascular dementia: 29 (14.7%), Other types of dementia: 22 (11.2%))	Rate ratio (adjusted rate ratios of dementia, AD, and vascular dementia per SD increase in intake of energy-adjusted fat)	Per SD increase in intake of energy-adjusted fat: Total dementia: Total fat (SD 13.5 g/day): 0.93, Saturated fat (SD 7.2 g/day): 0.91, Trans fat (SD 1.0 g/day): 0.90, Cholesterol (SD 0.062 g/day): 0.93, MUFA (SD 5.4 g/day): 0.96, PUFA (SD 6.7 g/day): 1.05, N-6 PUFA (SD 6.6 g/day): 1.03, N-3 PUFA (SD 0.60 g/day): 1.07; AD: Total fat (SD 13.5 g/day): 0.86, Saturated fat (SD 7.2 g/day): 0.83, Trans …	Total dementia: Total fat: 0.81, Saturated fat: 0.79, Trans fat: 0.77, Cholesterol: 0.80, MUFA: 0.84, PUFA: 0.80, N-6 PUFA: 0.77 N-3 PUFA: 0.94; AD: Total fat: 0.73, Saturated fat: 0.70, Trans fat: 0.65, Cholesterol: 0.72, MUFA: 0.77, PUFA: 0.79, N-6 PUFA: 0.77, N-3 PUFA: 0.91; Vascular dementia: Total fat: 0.74, Saturated fat: 0.73, Trans fat: 0.71, Cholesterol: 0.72, MUFA: 0.76, PUFA: 0.58, N-6…	Total dementia: Total fat: 1.07, Saturated fat: 1.05, Trans fat: 1.06, Cholesterol: 1.08, MUFA: 1.10, PUFA: 1.38, N-6 PUFA: 1.36, N-3 PUFA: 1.22; AD: Total fat: 1.01, Saturated fat: 0.98, Trans fat: 0.97, Cholesterol: 1.02, MUFA: 1.07, PUFA: 1.50, N-6 PUFA: 1.49, N-3 PUFA: 1.25; Vascular dementia: Total fat: 1.50, Saturated fat: 1.46, Trans fat: 1.44, Cholesterol: 1.50, MUFA: 1.47, PUFA: 2.33, N-…
Gustafson et al.	2020	USA	Pros. Cohort	Washington Heights-Hamilton Heights-Inwood Columbia Aging Project (WHICAP)	65 years and older residing in northern Manhattan, New York	Energy intake <500 or >3500 kilocalories	Participants were recruited from a probability sample of Medicare beneficiaries residing in northern Manhattan, New York	2647	2612 (1761 women; 851 men)	Mean (SD): 76.3 (6.4)	SFA, MUFA, PUFA	61-item semi-quantitative FFQ (adapted from Harvard FFQ)	According to tertiles of intake	Not applicable	Alzheimer's disease (AD) and related dementias (ADRD)	A consensus diagnosis for the presence or absence of incident ADRD was made at a diagnostic conference attended by neurologists and neuropsychologists, using the neuropsychological battery of tests and evidence of cognitive deficit (based on the neuropsychological scores), evidence of impairment in social or occupational function (as assessed by the Blessed Dementia Rating Scale, the Schwab and E…	For the diagnosis of probable or possible AD, the criteria of the National Institute of Neurological and Communicative Disorders and Stroke–Alzheimer Disease and Related Disorders Association were used.	Mean 4.5 years	Of the covariates considered, those that were significant in age-adjusted models at P < 0.05 were included in multivariable regression models. Thus, covariates included age, education, race, sex, APOEε4 allele possession, current smoking, total energy intake, and comorbidities.	ADRD: 406 (12 008 person-years at risk; incidence rate of 3.3%), of these: AD: 380 (93.6% of ADRD cases and 11 869 person-years at risk)	HR	Total fat: Tertile 1: Ref., Tertile 2: 1.010, Tertile 3: 1.401; SFA: Tertile 1: Ref., Tertile 2: 0.82, Tertile 3: 1.25; MUFA: Tertile 1: Ref., Tertile 2: 0.968, Tertile 3: 1.421; PUFA: Tertile 1: Ref., Tertile 2: 0.774, Tertile 3: 0.764; DHA: Tertile 1: Ref., Tertile 2: 0.82, Tertile 3: 0.73; EPA: Tertile 1: Ref., Tertile 2: 0.84, Tertile 3: 0.74	Total fat: Tertile 1: Ref., Tertile 2: 0.756, Tertile 3: 0.961; SFA: Tertile 1: Ref., Tertile 2: 0.62, Tertile 3: 0.88; MUFA: Tertile 1: Ref., Tertile 2: 0.728, Tertile 3: 0.986; PUFA: Tertile 1: Ref., Tertile 2: 0.588, Tertile 3: 0.547; DHA: Tertile 1: Ref., Tertile 2: 0.63, Tertile 3: 0.57; EPA: Tertile 1: Ref., Tertile 2: 0.65, Tertile 3: 0.57	Total fat: Tertile 1: Ref., Tertile 2: 1.348, Tertile 3: 2.041; SFA: Tertile 1: Ref., Tertile 2: 1.09, Tertile 3: 1.77; MUFA: Tertile 1: Ref., Tertile 2: 1.288, Tertile 3: 2.048; PUFA: Tertile 1: Ref., Tertile 2: 1.020, Tertile 3: 1.067; DHA: Tertile 1: Ref., Tertile 2: 1.05, Tertile 3: 0.95; EPA: Tertile 1: Ref., Tertile 2: 1.09, Tertile 3: 0.95
Kivipelto et al.	2008	Finland	Pros. Cohort	Previously established cohorts within the North Karelia Project and the FINMONICA study	Not provided	Missing data on outcome, any of the lifestyle-related variables or the covariates	Randomly selected from the survivors of four separate, independent, population-based random samples examined within the North Karelia Project and the FINMONICA study	1449	1284 (women 498; men 786)	Mean age (SD) at midlife examination: 50.6 (6.0) years (range 39–64), Re-examination: 71.6 (4.1) years (range 65–79)	Dietary fat, PUFA and SFA	Self-administered questionnaire (FFQ), dietary fat intake was determined as daily fat intake from spreads, and the amount of PUFA and SFA were calculated from this data	Intake from spreads: PUFA: ApoE4 carriers: 2.5 (4.0)g/d, ApoE4 non-carriers: 2.8 (4.6) g/d; SFA: ApoE4 carriers: 11.9 (15.5) g/d, ApoE4 non-carriers: 12.7 (13.2) g/d	Intake of PUFA and SFA (calclulated from spreads)	Incident dementia	Participants who scored 24 or less on the Mini-Mental State Examination at the screening phase were referred for further examinations, including thorough neurological, cardiovascular and neuropsychological examinations.	Dementia according to the Diagnostic and Statistical Manual of Mental Disorders, (4th edition) criteria, AD according to National Institute of Neurological and Communicative Disorders and Stroke and the AD and Related Disorders Association criteria.	Mean: 21 years (SD 4.9)	Age, sex, education, follow-up time, BMI, total serum cholesterol, systolic blood pressure (SBP), history of myocardial infarction, stroke and diabetes mellitus, physical activity, subtypes of fats (PUFA and SFA). When looking at all participants together, analysis are additionally adjusted for ApoE4 carriers status.	For dementia, the number of participants was 1284 (57 cases) in the analyses for physical inactivity, dietary fat intake and smoking, and 945 (43 cases) in the analyses for alcohol drinking. For AD, the number of participants was 1272 (45 cases) in the analyses for physical inactivity, dietary fat intake and smoking, and 935 (33 cases) in the analyses for alcohol drinking.	OR	PUFA: Quartile 1: 2.13, Quartile 2: 0.84, Quartile 3: 1.45, Quartile 4: Ref.; SFA: Quartile 1: Ref., Quartile 2: 2.54, Quartile 3: 1.42, Quartile 4: 2.64,	PUFA: Quartile 1: 0.73, Quartile 2: 0.27, Quartile 3: 0.50, Quartile 4: Ref.; SFA: Quartile 1: Ref., Quartile 2: 1.13, Quartile 3: 0.54, Quartile 4: 0.64	PUFA: Quartile 1: 6.20, Quartile 2: 2.63, Quartile 3: 4.17, Quartile 4: Ref.; SFA: Quartile 1: Ref., Quartile 2: 5.68, Quartile 3: 3.75, Quartile 4: 10.83
Laitinen et al.	2006	Finland	Pros. Cohort	Cardiovascular risk factors, Aging and Dementia (CAIDE)	Survivors aged 65-79 yrs	Not provided	Randomly selected from the survivors of four separate, independent, population-based random samples examined within the North Karelia Project and the FINMONICA study	2000	1449 (900 women ; 549 men)	Mean age (SD) at midlife examination: 50.4 (6.0) years, Re-examination: 71.3 (4.0) years	PUFA, MUFA and SFA	Structured questionnaire	Intake from spreads: PUFA: 2.65 g/day, SFA: 12.3 g/day	Not applicable	Dementia and AD	Participants who scored 24 or less in the screening phase at Mini-Mental State Examination were invited to the clinical phase. The dementia diagnoses of the nonparticipants were derived from patient records of the local hospitals and primary health care centers.	Dementia according to the Diagnostic and Statistical Manual of Mental Disorders, (4th edition) criteria, AD according to National Institute of Neurological and Communicative Disorders and Stroke and the AD and Related Disorders Association criteria.	Mean: 21 years (SD 4.9)	Model 1: midlife age, gender, education, follow-up time, milk fat and other subtypes of fats from spreads. Model 2: additionally for midlife vascular risk factors including smoking status (smoker/nonsmoker), systolic blood pressure (SBP, as continuous), cholesterol (as continuous), and BMI (as continuous), ApoE 4 carrier status (carrier/noncarrier), the history of vascular disorders (inquired at …	Dementia: 117 (5.9% of the population), AD: 76 (3.8% of the population)	OR	Dementia: Total fat: Quartile 1: Ref., Quartile 2: 0.43, Quartile 3: 1.03, Quartile 4: 0.75; PUFA: Quartile 1: Ref., Quartile 2: 0.40, Quartile 3: 0.67, Quartile 4: 0.48; MUFA: Quartile 1: Ref., Quartile 2: 0.49, Quartile 3: 0.83, Quartile 4: 1.01; SFA: Quartile 1: Ref., Quartile 2: 2.45, Quartile 3: 1.39, Quartile 4: 2.74 AD: Total fat: Quartile 1: Ref., Quartile 2: 0.52, Quartile 3: 1.36, Quart…	Dementia: Total fat: Quartile 1: Ref., Quartile 2: 0.18, Quartile 3: 0.50, Quartile 4: 0.33; PUFA: Quartile 1: Ref., Quartile 2: 0.17, Quartile 3: 0.29, Quartile 4: 0.16; MUFA: Quartile 1: Ref., Quartile 2: 0.21, Quartile 3: 0.36, Quartile 4: 0.29; SFA: Quartile 1: Ref., Quartile 2: 1.10, Quartile 3: 0.53, Quartile 4: 0.65 AD: Total fat: Quartile 1: Ref., Quartile 2: 0.20, Quartile 3: 0.61, Quart…	Dementia: Total fat: Quartile 1: Ref., Quartile 2: 1.03, Quartile 3: 2.13, Quartile 4: 1.74; PUFA: Quartile 1: Ref., Quartile 2: 0.94, Quartile 3: 1.56, Quartile 4: 1.38; MUFA: Quartile 1: Ref., Quartile 2: 1.13, Quartile 3: 1.92, Quartile 4: 3.55; SFA: Quartile 1: Ref., Quartile 2: 5.47, Quartile 3: 3.69, Quartile 4: 11.56 AD: Total fat: Quartile 1: Ref., Quartile 2: 1.36, Quartile 3: 3.06, Quar…
Zhuang et al.	2019	USA	Pros. Cohort	NIH-AARP Diet and Health Study	AARP members, aged 50-71 years at enrollment	Duplicate records, proxy responders, withdrawals, those who moved or died before entry, null person-years of follow-up, or reported implausible total energy intake at baseline	Validated questionnaires were mailed to 3.5 million AARP members from 6 US states (California, Florida, Louisiana, New Jersey, North Carolina, and Pennsylvania) and 2 metropolitan areas (Atlanta, Georgia, and Detroit, Michigan).	567169	521120 (306365 men and 214755 women)	Mean: approx. 62.75	SFA, trans fatty acids, MUFAs (also separated into animal-based MUFAs and plant-based MUFAs), PUFAs, omega-3 PUFAs (marine omega-3 PUFAs and alpha-linolenic acid ALA), omega-6 PUFAs (linoleic acid LA and arachidonic acid AA)	124-item FFQ, developed as the Diet History Questionnaire at National Cancer Institute	Not provided	Quintiles of dietary intakes of SFA, PUFA, MUFA	Alzheimer's disease mortality	The duration of follow-up was calculated from the baseline (1995 or 1996) to the time of death or the end of follow-up (December 31, 2011), whichever was earlier. The participants were followed periodically by linkage to the National Change of Address database maintained by the US Postal Service, while the vital status was confirmed by annual linkage to the Social Security Administration Death Ma…	Alzheimer's disease: ICD-9 (331) and ICD-10 (G30)	Mean: 16 years (7,307,097 person-years)	Age, sex, race, marital status, BMI, education, household income, smoking status, physical activity, alcohol consumption, history of hypertension, history of hypercholesterolemia, perceived health condition, history of heart disease, stroke, diabetes mellitus, and cancer at baseline, multi-vitamin use, aspirin use, and hormones use for women, total energy intake and energy intake from proteins an…	AD: 2046	HR	SUPPLEMENTARY MATERIAL. ONLINE TABLE III. According to Quintiles of Dietary Fat Intake: SFA: Quintile 1: Ref., Quintile 2: 0.99, Quintile 3: 1.11, Quintile 4: 1.06, Quintile 5: 1.14; PUFA: Quintile 1: Ref., Quintile 2: 1.04, Quintile 3: 1.04, Quintile 4: 1.02, Quintile 5: 0.96; MUFA: Quintile 1: Ref., Quintile 2: 0.93, Quintile 3: 0.90, Quintile 4: 0.83, Quintile 5: 0.85; Animal-MUFA: Quintile 1:…	According to Quintiles of Dietary Fat Intake: SFA: Quintile 1: Ref., Quintile 2: 0.85, Quintile 3: 0.93, Quintile 4: 0.87, Quintile 5: 0.92; PUFA: Quintile 1: Ref., Quintile 2: 0.90, Quintile 3: 0.88, Quintile 4: 0.86, Quintile 5: 0.79; MUFA: Quintile 1: Ref., Quintile 2: 0.78, Quintile 3: 0.72, Quintile 4: 0.64, Quintile 5: 0.63; Animal-MUFA: Quintile 1: Ref., Quintile 2: 0.79, Quintile 3: 0.75,…	According to Quintiles of Dietary Fat Intake: SFA: Quintile 1: Ref., Quintile 2: 1.16, Quintile 3: 1.33, Quintile 4: 1.29, Quintile 5: 1.42; PUFA: Quintile 1: Ref., Quintile 2: 1.21, Quintile 3: 1.22, Quintile 4: 1.21, Quintile 5: 1.17; MUFA: Quintile 1: Ref., Quintile 2: 1.11, Quintile 3: 1.12, Quintile 4: 1.07, Quintile 5: 1.15; Animal-MUFA: Quintile 1: Ref., Quintile 2: 1.09, Quintile 3: 1.13,…
